# Supplementary material for: A Comparative Study of the Structural Dynamics of Four Terminal Uridylyl Transferases
Source: Genes (Basel). 2017 Jun 20;8(6):166. doi: 10.3390/genes8060166 (PMC5485530; doi:10.3390/genes8060166)
Supplement: Supplementary file 1 [file genes-08-00166-s001.zip]

Archive with 5 entries (4 files):
- FigS1_ClusterMembers_Supplementary.png
- __MACOSX/
- __MACOSX/._FigS1_ClusterMembers_Supplementary.png
- FigS2_RET1_SidePocket_withFTMAPProbe.tif
- __MACOSX/._FigS2_RET1_SidePocket_withFTMAPProbe.tif
